# Supplementary material for: Engineering a 3D Vascularized Adipose Tissue Construct Using a Decellularized Lung Matrix
Source: Biomimetics (Basel). 2021 Sep 18;6(3):52. doi: 10.3390/biomimetics6030052 (PMC8482279; doi:10.3390/biomimetics6030052)
Supplement: Supplementary file 1 [file biomimetics-06-00052-s001.zip]

Archive with 1 entries (1 files):
- biomimetics-1332452-supplementary.pdf
